# Supplementary material for: LAMP2A-dependent chaperone-mediated autophagy enhances oxidative stress resistance in gastric cancer cells through selective degradation of accumulated oxidized DJ-1
Source: PLoS One. 2026 May 15;21(5):e0331823. doi: 10.1371/journal.pone.0331823 (PMC13178873; doi:10.1371/journal.pone.0331823)
Supplement: S2 Raw Data — (XLSX) [file pone.0331823.s002.xlsx]

## Sheet: Sheet1
Figure1 C		LAMP2A			Figure1 D		LAMP2A
GES-1	0.934	1.0032	1.0853		GES-1	0.9643	1.0751	1.0253
HGC27	1.1778	1.5489	1.63423		HGC27	1.1383	1.0283	0.9351
MKN28	2.2333	2.53352	2.897		MKN28	2.4875	2.2044	2.3915
AGS	3.3311	3.1831	3.2349		AGS	1.8343	2.0831	1.8034
MKN45	4.33241	3.8831	4.2349		MKN45	3.4893	3.7981	3.5534
Figure2	H2O2: 0 μM				H2O2: 150 μM				H2O2: 300 μM
AGS	0.8923	1.1021	1.1211		4.214	4.8123	3.93869		5.4501	5.0723	5.1096
MKN45	0.7781	0.891	1.0303		2.332	2.43	1.74		4.67	5.53	4.971
HGC27	1.233	0.9003	0.897		1.1243	1.456	1.301		1.087	1.2353	0.9097
MKN28	1.3013	0.8023	0.9023		1.2612	1.154	1.44		1.14	0.781	1.09
Figure3A	LV-sh NC				LV-sh L2A-1				LV-sh L2A-2				LV-sh L2A-3
MKN45	0.9294	1.0012	1.12483		0.28752	0.34521	0.153423		0.1333	0.0877	0.083197		0.364321	0.21831	0.18349
Figure3B	LV-sh NC				LV-sh L2A-1				LV-sh L2A-2				LV-sh L2A-3
MKN45	0.9742	1.0001	1.02473		0.38752	0.34478	0.253423		0.061033	0.0881	0.053197		0.164321	0.121831	0.184379
Figure3C	NC				LAMP2A
AGS	1.09318	0.8876	1.02593		2.88752	2.9659	2.31534
Figure3D	NC				LAMP2A
AGS	1.08634	0.98876	1.02393		3.57645	2.9779	3.73153
Figure4A	LV-sh NC					LV-sh L2A
	day 1	0.413411	0.385162	0.6727		0.415612	0.30369	0.55187
	day 2	0.885111	0.998162	1.11673		0.804112	1.10369	0.855187
	day 3	1.66645	1.62708	1.43172		1.10578	1.28064	1.42841
	day 4	1.76305	2.03881	1.79394		1.33754	1.43352	1.63008
	day 5	2.10735	2.43587	2.42157		1.52725	1.77815	1.94228
Figure4B	LV-sh NC+H2O2					LV-sh L2A+H2O2
	day 1	0.474948	0.409021	0.454511		0.310418	0.329985	0.322234
	day 2	0.886951	0.854079	1.14287		0.485791	0.590573	0.659492
	day 3	1.18255	1.27396	1.38435		0.700785	0.916717	0.624988
	day 4	1.4604	1.58681	1.755		0.994537	1.26988	0.695641
	day 5	2.02807	1.80315	2.13837		1.41869	1.19563	1.10533
	LV-sh NC					LV-sh L2A
Figure4C	day 1	0.385803	0.318427	0.321164		0.346456	0.358701	0.396746
	day 2	0.601601	0.804268	0.690725		0.790804	0.775579	0.729477
	day 3	0.912508	1.2609	0.916118		0.92883	1.10391	1.33291
	day 4	1.23783	1.0674	1.46243		1.6053	1.71117	1.33496
	day 5	2.1053	1.91117	1.83496		2.59053	2.19112	2.6835
Figure4D	NC+H2O2					L2A+H2O2
	day 1	0.208835	0.21988	0.16334		0.26225	0.254501	0.354511
	day 2	0.294673	0.359514	0.415302		0.42229	0.444286	0.614286
	day 3	0.599708	0.62605	0.575677		0.70549	0.618435	1.08435
	day 4	1.03893	0.698712	1.13081		1.31006	1.455	1.255
	day 5	1.3062	1.26848	1.13251		1.62115	2.01384	1.71384
Figure5B	GES-1				AGS				MKN45				MKN28
DJ-1	0.9463	1.142	1.0253		2.3864	2.03549	2.53423		2.1033	2.85483	2.4532		2.16432	2.5353	2.13549
Figure5C	H2O2: 0 μM				H2O2: 150 μM				H2O2: 300 μM
AGS	0.9478	1.0112	1.1021		3.2342	2.89023	2.7809		2.92345	2.78947	3.0374
MKN45	0.9718	0.8923	1.0232		1.332	1.4134	1.3034		2.1675	2.5313	2.8723
MKN28	1.1012	0.9001	1.0021		2.2004	2.3011	2.0108		4.1106	4.1207	3.7019
Figure5D	H2O2: 0 μM				H2O2: 300 μM
IP/INPUT	1.0934	0.9876	0.90253		1.88751	1.69659	1.71534
Figure5E	H2O2: 0 μM				H2O2: 300 μM
Mean Fluorescent Intensity	0.945	1.0014	1.2441		2.1524	1.86527	2.22469
	1.161	1.1124	1.0108		3.5432	3.9753	4.4201
Figure6A
	LV-sh NC				LV-sh NC+H2O2				LV-sh L2A				LV-sh L2A+H2O2
LAMP2A	0.91243	1.1443	1.09253		2.38752	2.12455	2.65234		0.13522	0.105483	0.14532		0.116422	0.15353	0.111355
DJ-1	0.9823	1.0142	1.1233		2.5524	3.3493	2.9331		4.8224	5.5243	5.34443		6.1123	6.8533	7.4136
Bcl-2	0.990233	1.15332	1.02575		0.8327	0.6199	0.7238		0.4386	0.2789	0.3181		0.2465	0.3098	0.3119
Bax	0.924324	1.1389	1.09325		2.14832	2.56455	2.8399		6.42243	7.34655	5.9042		25.6434	24.5535	28.3572
Figure6B
	LV-sh NC				LV-sh L2A				LV-sh L2A+LAMP2A
LAMP2A	0.9943	1.0412	1.01253		0.138752	0.224549	0.165234		0.736752	0.605483	0.74532
DJ-1	0.97943	1.10632	1.1753		2.13875	2.72455	2.73423		1.14232	1.16548	0.974197
Bcl-2	0.996332	1.0482	1.10525		0.218148	0.164549	0.183423		0.82943	0.721347	0.74197
Bax	0.992432	1.00514	1.03253		1.91483	2.16455	1.85234		1.42243	1.13465	1.09042
FigureS1A
	NC				NC+H2O2				NC+NAC+H2O2
LAMP2A	0.9874	1.1224	0.965025		1.84388	2.34489	1.9423		1.2414	0.9883	0.95364
DJ-1	0.99184	1.0224	0.996503		2.23875	2.51479	2.60042		1.04414	0.976888	0.895364
FigureS2A
	LV-sh NC					LV-sh L2A
	day 1	0.1892	0.2257	0.4135		0.3014	0.2189	0.2475
	day 2	0.4875	0.5621	0.7538		0.4562	0.5017	0.5889
	day 3	0.8785	1.2725	1.12987		0.8023	0.9875	0.9961
	day 4	1.4256	1.6892	1.5632		0.9542	1.2789	1.3256
	day 5	2.1562	2.2789	2.0541		1.2254	1.3872	1.7258
FigureS2B
	LV-sh NC+H2O2					LV-sh L2A+H2O2
	day 1	0.2562	0.27214	0.2045		0.22875	0.1754	0.3021
	day 2	0.3987	0.5872	0.4123		0.2987	0.2442	0.4412
	day 3	0.6875	0.9542	0.7254		0.4254	0.4123	0.6087
	day 4	1.1542	1.5254	1.2875		0.6012	0.6542	0.9875
	day 5	1.7254	2.1542	1.9012		0.8542	1.0121	1.2875
